# Supplementary material for: Developmental and familial predictors of adult cognitive traits in the European starling
Source: Anim Behav. 2015 Sep;107:239–48. doi: 10.1016/j.anbehav.2015.07.002 (PMC4550429; doi:10.1016/j.anbehav.2015.07.002)
Supplement: Supplementary file 1 [file mmc1.csv]

	Number	Ring	Lab.replicate	Natal.nest	Host.nest	Treatment	Natal.brood.size	WeightD4	WeightD7	WeightD12	WeightD24	tarsusD24	Sex	TSday3	TSday12	TSday24	developmental.telomere.change	growth.rate	lab1.body.condition	lab2.body.condition	Autoshaping	Discrimination	Reversal	Progressive	Extinction	Imp.mean.adj.delay
1	1	BL17	4	838	851	ADV	5	31.5	57.5	74.7	64	34.515	M	1.283425898	1.292352831	1.283425898	0.114107266941152	-1.83672795832696	-1.55262669000001	-5.05262669000001	2	13	18	191	116	8.084166667
2	2	BL18	4	838	851	ADV	5	30.8	53	73.2	61	33.355	F	2.37841423	2.0139111	1.658639092	-0.0947362386347702	-0.111722204039429	-3.49782933000002	-7.49782933000002	15	4	11	156	104	7.815833333
3	3	BL22	5	903	918	DIS	8	18	39	70.4	71	33.775	M	1.366040257	1.205807828	0.965936329	-0.0426344166743021	7.12162903152185	5.39612335	-4.70387665	2	5	12	201	81	10.8475
4	4	BL23	5	903	918	DIS	8	27	51.4	72.8	72	35.075	F	1.453972517	1.366040257	1.197478705	0.0428827588790785	0.63494650859614	-1.02735645000001	-8.32735645000001	3	9	3	121	59	6.1725
5	5	BL24	5	903	910	ADV	8	26.3	43.5	65.4	67	34.355	M	1.918528239	2.173469725	1.765405993	0.455583392327261	-1.1033767227657	0.868724670000006	NA	5	13	7	146	131	NA
6	6	BL25	5	903	910	ADV	8	24.7	41.7	66.7	70	33.87	M	2.173469725	2.203810232	1.840375301	0.269302402955533	1.48662557894931	0.145945979999979	-7.85405402000002	5	12	7	111	54	6.285
7	7	BL26	3	936	932	DIS	6	20.2	43.4	64	71	33.715	M	2.428389769	1.777685362	1.729074463	-0.373425744340916	-2.43170992822598	-3.44586989000001	-4.94586989000001	2	12	10	41	95	6.076666667
8	8	BL27	3	936	931	ADV	6	24	43.1	70	69	34.08	M	1.526259209	1.433955248	1.148698355	0.0493763953773547	3.78329045539318	-6.40707768	-8.10707768	1	11	13	91	63	6.473333333
9	9	BL28	3	936	931	ADV	6	21.5	43.8	62.4	69	34.22	F	3.363585661	2.789487333	2.828427125	-0.156251343393336	-4.31837710638488	-6.77576012	-12.17576012	1	8	12	111	45	7.185
10	10	BL29	3	936	932	DIS	6	22	47.5	67.4	71	34.52	F	1.079228237	0.986232704	0.920187651	-0.0185079371236033	-1.97004850435464	0.434206079999996	-5.46579392000001	4	7	7	81	49	7.459166667
11	11	BL30	4	838	855	DIS	5	28.3	52.6	73.8	64	34.665	M	1.057018041	0.933032992	1.035264924	-0.0528358445863483	0.774944974119457	-4.94764359000001	-7.94764359000001	6	8	11	106	149	8.143333333
12	12	BL8	4	838	855	DIS	5	34.8	57.3	75.9	65	33.855	M	1.840375301	1.505246747	1.717130873	-0.146233734506535	-0.493394369247531	0.185447669999988	-1.61455233000001	2	14	12	141	49	9.768333333
13	13	PU15	2	918	903	ADV	6	35.1	61.1	79.7	75	35.97	M	2.188587403	1.879045498	1.986184991	-0.0683076865862716	0.583267438242974	1.61570938	-0.684290619999999	2	7	14	106	65	7.803333333
14	14	PU17	2	918	916	DIS	6	30.4	48.2	63.9	71	34.48	M	0.986232704	1.079228237	0.768437591	0.153505067024056	-5.97171606613271	7.53954392	7.43954392000001	2	7	6	151	49	8.744166667
15	15	PU2	3	931	930	ADV	6	26.2	47.9	70	73	33.87	M	1.337927555	1.310393404	1.064370182	0.0858382703245429	0.343284317486463	3.14594597999998	-1.55405402000002	3	14	15	241	106	13.16166667
16	16	PU26	2	918	916	DIS	6	22.8	41.5	66.8	71	34.185	M	2.203810232	2.188587403	2.4794154	0.22829951700938	1.72995916802876	1.31641048999998	-2.18358951000002	2	15	20	116	34	8.741666667
17	17	PU29	3	931	930	ADV	6	19.6	40.5	60.6	73	33.845	M	3.160165247	2.265767771	2.056227653	-0.507126402269837	-3.75337288657401	5.21178212999999	0.711782129999989	12	8	12	111	43	8.209166667
18	18	PU5	3	931	936	DIS	6	23.3	41.5	62.2	71	32.27	F	0.986232704	0.823591017	0.952637998	-0.102132152975944	-2.87004083197124	-0.640540419999994	-2.84054042	3	16	11	81	66	14.1675
19	19	PU6	3	931	936	DIS	6	19.4	44.3	61	68	33.68	F	1.248330549	0.933032992	1.042465761	-0.215392368468806	-6.07671107908349	-1.35369928	-4.45369928	23	6	5	66	49	8.895
20	20	RE13	5	845	848	DIS	6	23.5	48.7	70.2	68	34.505	M	2.070529848	2.02791896	1.777685362	0.180878222098406	-0.030050038831325	4.47370777	-11.22629223	1	7	7	191	114	9.4525
21	21	RE2	2	917	907	ADV	6	23.2	48.5	68.1	70	34.14	F	0.939522749	0.965936329	1.035264924	0.0799021892651212	-1.98671644975188	-4.56508444000001	-5.86508444	12	17	14	166	56	8.4175
22	22	RE20	2	917	924	DIS	6	24.7	50.6	71.8	74	34.66	M	0.993092495	1.049716684	0.986232704	0.118164811075265	0.208280864913926	4.06552363999999	3.16552363999999	4	15	15	116	126	11.1575
23	23	RE23	5	845	844	ADV	6	22.3	48.7	74.5	71	35.925	M	1.705269784	1.777685362	1.558329159	0.241002827739351	4.26994996116867	3.73421445	-11.16578555	1	13	9	226	79	8.929166667
24	24	RE27	5	845	844	ADV	6	24.5	51.2	77	72	34.325	F	1.918528239	1.972465409	1.8276629	0.254579076327261	4.97828009767559	11.94772805	-6.05227195000002	2	13	10	111	85	7.509166667
25	25	RE29	5	845	848	DIS	6	24.3	50	73.3	71	35.125	F	2.345669898	1.972465409	2.056227653	-0.108359364124453	2.13828163215227	19.84097125	-7.85902875000001	2	19	14	116	103	7.6925
26	26	RE3	2	917	907	ADV	6	25.7	49.5	69	67	33.315	F	1.931872658	1.986184991	1.693490625	0.256960025069309	-1.80338439514911	1.60750851	-1.69249148999999	8	9	10	131	43	11.01
27	27	RE4	2	917	924	DIS	6	26.7	52.4	73.2	72	35.025	M	3.182145935	1.879045498	2.219138944	-0.912525468915889	0.318278563198911	-2.89568415000002	0.204315849999972	223	14	13	96	75	7.603333333
28	28	WH100	1	941	934	DIS	4	22.8	47.3	66	71	34.435	M	2.345669898	2.411615655	2.250116969	0.330790881875547	-3.2267149152752	3.65804898999998	14.65804899	30	15	12	341	149	6.79
29	29	WH98	1	941	928	ADV	4	23.5	43.4	58.3	67	32.73	F	2.234574276	2.143546925	2.02791896	0.157119106469229	-8.13170992822599	-3.85192558000001	-4.25192558000002	221	12	10	331	159	6.726666667
30	30	YE1	1	916	902	DIS	6	23	45.7	69	70	33.87	F	1.879045498	2.056227653	1.815038311	0.371889451588555	0.919953797360374	-3.85405402000002	-9.85405402000002	15	7	10	131	106	8.651666667
31	31	YE12	1	916	912	ADV	6	26.3	54.7	73.4	75	35.43	M	2.188587403	1.717130873	1.777685362	-0.230222311586272	-1.13005771121473	3.03777022	18.53777022	71	28	12	106	54	10.52
32	32	YE27	4	806	824	ADV	4	17	42.7	74	69	34.825	F	2.67585511	2.084931522	2.37841423	-0.276448667292601	8.06995763355208	2.63100504999998	0.131005049999985	114	5	11	126	56	10.62333333
33	33	YE5	4	806	828	DIS	4	22.2	47.8	76.7	73	34.215	M	2.128740365	1.815038311	2.114036081	-0.0814633816287184	7.11495111202619	15.23740711	14.33740711	81	12	15	76	47	10.07666667
34	34	YE8	1	916	912	ADV	6	25.8	48.7	73	74	35.55	M	2.549121255	2.250116969	2	-0.00357859923780146	2.76994996116867	-6.2782433	-5.5782433	25	14	8	91	82	11.98
